# Supplementary material for: Marker-Assisted Selection for Early Maturing E Loci in Soybean Yielded Prospective Breeding Lines for High Latitudes of Northern Kazakhstan
Source: Biomolecules. 2023 Jul 18;13(7):1146. doi: 10.3390/biom13071146 (PMC10377072; doi:10.3390/biom13071146)
Supplement: Supplementary file 1 [file biomolecules-13-01146-s001.zip]

Archive with 1 entries (1 files):
- RY-Supplementary-material-S1-S5-submitted-18-07-2023.pdf
